# Supplementary material for: Worth the Wait? The Effect of Comparative Framing on Tourists’ Waiting Intention
Source: Behav Sci (Basel). 2026 Jan 25;16(2):167. doi: 10.3390/bs16020167 (PMC12937780; doi:10.3390/bs16020167)
Supplement: Supplementary file 1 [file behavsci-16-00167-s001.zip]

Archive with 1 entries (1 files):
- behavsci-4048532-supplementary.pdf
